# Supplementary material for: Thyroxine (T4) may promote re-epithelialisation and angiogenesis in wounded human skin ex vivo
Source: PLoS One. 2019 Mar 29;14(3):e0212659. doi: 10.1371/journal.pone.0212659 (PMC6440638; doi:10.1371/journal.pone.0212659)
Supplement: S1 Table — (XLSX) [file pone.0212659.s001.xlsx]

## Sheet: Tabelle1
		Day 3					Day 6
	Vehicle	T4 10 nM	T4 100 nM	T4 1000 nM		Vehicle	T4 10 nM	T4 100 nM	T4 1000 nM
Figure 2c
Area of Epithelial Tongue µm2
Mean	8738	11524	14685	14293		10117	11570	15408	13070
SEM	1101	995.1	1669	1341		997.5	820.4	2070	1816
Figure 2d
Length of Epithelial Tongue µm
Mean	160.1	228.1	207.1	241.5		192.1	245	266.1	242.8
SEM	13.86	15.26	16.09	19.9		11.78	23.83	19.97	23.62
Figure 2g
Ki67 % Positive cells
Mean	13.44	17.13	21.31	20.52		15.10	20.74	16.64	14.40
SEM	1.587	1.524	2.116	3.936		2.123	3.549	2.040	1.939
Figure 2h
TUNEL % Positive cells
Mean	1.780	2.037	2.024	3.065		2.552	1.312	2.288	2.262
SEM	0.8122	0.4585	0.5376	0.7223		0.7841	0.5008	0.6693	0.4918
Figure 2
Keratin 6 IR
Mean	100	113.8	146.0	146.5		100	129.5	119.6	170.4
SEM	3.233	6.908	5.022	9.725		3.553	6.756	9.063	10.35
Figure 2
MTCO1 IR
Mean	100	104.7	108.8	114.4		100	104	108	104.2
SEM	1.342	0.8418	1.436	2.207		0.6999	1.623	2.175	1.967
		Day 3					Day 6
Figure 3d
CD31 IR
Mean	100	106.6	131.1	151.8		100	165.1	212.4	156.3
SEM	5,245	5.483	7.497	12.64		8.133	9.294	20.74	14.25
Figure 3e
CD31 positive cells
Mean	6.760	10.31	12.82	10.41		6.157	13.71	16.96	13.09
SEM	0.6671	0.9373	1.011	1.137		0.8251	1.474	2.060	1.544
Figure 3f
Mean Vessel Density
Mean	0.3415	0.7308	1276	0.9222		0.4848	0.7056	1307	0.7155
SEM	0.07292	0.142	0.2595	0.2396		0.1367	0.1507	0.217	0.1626
Figure 4c
bFGF IR
Mean	100	119.8	147.2	134.4		100	106.9	132.3	114.1
SEM	4.412	5.853	5.565	4.554		4.144	6.025	6.519	7.813
Figure 4f
FGFR1 IR
Mean	100	124.7	132.4	137.8		100	117.8	131.2	135.5
SEM	5.004	6.962	9.016	7.274		3.333	6.683	7.443	13.49
	Vehicle	T4 100 nM	T4 100 nM + ibFGF ab 8µg/ml
Figure 5a
Length of Epithelial Tongue µm
Mean	160.8	251.1	177.5
SEM	10.42	22.16	9.588
Figure 5b
Area of Epithelial Tongue µm2
Mean	7237	15216	9727
SEM	742.9	2544	955.4
Figure 5c
CD31 IR
Mean	100	137.7	100.9
SEM	3.549	5.754	5.176
Figure 5d
CD31 positive cells
Mean	10.40	16.87	9.673
SEM	0.6808	0.9959	0.7795
Figure 5e
Mean Vessel Density
Mean	0.3833	1.144	0.3571
SEM	0.1090	0.1649	0.08856
Figure 5f
bFGF IR
Mean	100	166.9	101.8
SEM	3.347	7.241	4.611
